# Supplementary material for: A modified Delphi to define drug dosing errors in pediatric critical care
Source: BMC Pediatr. 2020 Oct 21;20:488. doi: 10.1186/s12887-020-02384-3 (PMC7576795; doi:10.1186/s12887-020-02384-3)
Supplement: Supplementary file 1 — Additional file 1: Table S1. STROBE Checklist. Table S2. Principles of dosing error included in Delphi questionnaire. Figure S1. Example of dosing error threshold question for Round 2. [file 12887_2020_2384_MOESM1_ESM.zip]

Archive with 2 entries (2 files):
- FIGURES_SUPPLEMENTR1.docx
- SUPPLEMENTR1.docx
